# Supplementary material for: Development and Characterization of Econazole Topical Gel
Source: Gels. 2023 Nov 25;9(12):929. doi: 10.3390/gels9120929 (PMC10743284; doi:10.3390/gels9120929)
Supplement: Supplementary file 1 [file gels-09-00929-s001.zip]

Archive with 1 entries (1 files):
- gels-2733443-supplementary.pdf
